# Supplementary material for: Smart sensors, smarter players: The role of real-time monitoring in football training
Source: PLoS One. 2025 Oct 29;20(10):e0333884. doi: 10.1371/journal.pone.0333884 (PMC12571316; doi:10.1371/journal.pone.0333884)
Supplement: S1 File — (XLSX) [file pone.0333884.s001.xlsx]

## Sheet: Sheet1
Player	Week	Passing Accuracy (%)	Sprint Speed (m/s)	Agility Time (s)	Shot Power (m/s)
Player 1	1	72	23.9	12	70.5
Player 1	2	72.6	24.4	11.9	70.3
Player 1	3	73.4	24.8	11.65	72.5
Player 1	4	74.4	25.7	11.55	72.6
Player 1	5	76.2	26.3	11.35	73.6
Player 1	6	76.8	26.9	11.1	75.8
Player 1	7	77.2	27.6	11.05	77.1
Player 1	8	79.4	27.9	10.9	76.6
Player 2	1	71.6	23.8	11.9	70.2
Player 2	2	72	24.3	11.9	70.6
Player 2	3	74.8	24.8	11.6	71.9
Player 2	4	74.8	25.5	11.6	72.3
Player 2	5	76	26.4	11.35	74.8
Player 2	6	76	26.8	11.25	75.8
Player 2	7	77.8	27.5	11.15	75.6
Player 2	8	79.2	27.9	11	76.6
Player 3	1	72.2	23.8	11.9	70.2
Player 3	2	72.2	24.5	11.8	71.5
Player 3	3	74.6	25.2	11.65	71.3
Player 3	4	75	25.6	11.4	72.6
Player 3	5	75.4	26	11.4	73.3
Player 3	6	77	26.6	11.2	74
Player 3	7	78.4	27.3	11.1	75
Player 3	8	78.2	28.1	11	76.9
Player 4	1	72.8	23.6	11.85	69.6
Player 4	2	72	24.2	11.75	71.5
Player 4	3	74.4	24.9	11.7	72.2
Player 4	4	75.4	25.4	11.6	72.9
Player 4	5	75.4	26.2	11.35	74.2
Player 4	6	77.2	26.8	11.3	75.8
Player 4	7	78.2	27.3	11	76.5
Player 4	8	78.6	28.1	10.8	77.8
Player 5	1	72.8	23.6	11.9	69
Player 5	2	72.4	24.2	11.7	70.6
Player 5	3	73.8	24.8	11.65	72.5
Player 5	4	75.4	25.6	11.5	72.3
Player 5	5	75.4	26.4	11.3	75.1
Player 5	6	76.6	26.7	11.1	75.8
Player 5	7	77.6	27.5	11.05	77.1
Player 5	8	78.4	28.1	10.95	78.1
Player 6	1	72.8	24	12.05	71.1
Player 6	2	73.6	24.3	11.7	70.6
Player 6	3	74.4	25.2	11.75	71
Player 6	4	75.8	25.5	11.45	72.3
Player 6	5	76.8	26	11.3	74.5
Player 6	6	77	26.6	11.1	75.5
Player 6	7	78.8	27.3	10.95	76.5
Player 6	8	79.4	28.1	10.85	77.5
Player 7	1	72	24	11.9	69
Player 7	2	73.8	24.4	11.7	70
Player 7	3	73.8	25	11.6	72.2
Player 7	4	75.2	25.8	11.55	72.3
Player 7	5	76	26.3	11.25	74.8
Player 7	6	77.6	26.7	11.2	75.5
Player 7	7	77.2	27.6	11.15	77.1
Player 7	8	79.8	27.9	10.9	76.6
Player 8	1	71.2	23.8	12	69.3
Player 8	2	72.6	24.3	11.75	70
Player 8	3	73.2	25.2	11.75	72.2
Player 8	4	75.2	25.7	11.4	72.3
Player 8	5	75.8	26.1	11.3	73.3
Player 8	6	77.6	26.6	11.3	75.8
Player 8	7	77.6	27.5	11.1	77.1
Player 8	8	78.8	28.2	10.95	76.6
Player 9	1	72	23.6	11.95	71.1
Player 9	2	73.8	24.5	11.8	70.3
Player 9	3	73.8	25.2	11.75	71.3
Player 9	4	75.6	25.7	11.6	73.8
Player 9	5	75.2	26.1	11.3	74.8
Player 9	6	77.2	26.8	11.1	74
Player 9	7	77.2	27.2	10.95	76.5
Player 9	8	79.2	27.8	10.85	77.5
Player 10	1	72.4	23.6	12	70.2
Player 10	2	73.4	24.5	11.8	71.2
Player 10	3	73.6	25.1	11.75	72.2
Player 10	4	74.6	25.8	11.55	74.1
Player 10	5	75.6	26	11.35	73.3
Player 10	6	76.8	27	11.25	74.3
Player 10	7	78.4	27.4	11	75.6
Player 10	8	79	27.9	11	76.3
Player 11	1	71	23.7	12	69.9
Player 11	2	73.6	24.2	11.7	71.5
Player 11	3	74	24.9	11.7	72.2
Player 11	4	74.8	25.7	11.45	72.3
Player 11	5	76.8	26.3	11.3	73
Player 11	6	77.2	26.8	11.1	75.2
Player 11	7	77.8	27.3	11	75.6
Player 11	8	79.6	28.1	10.95	77.2
Player 12	1	71.6	23.6	12.05	70.5
Player 12	2	72	24.2	11.9	71.5
Player 12	3	74	25	11.7	71.9
Player 12	4	75.6	25.6	11.55	73.5
Player 12	5	75	26.4	11.45	73.6
Player 12	6	77	26.8	11.1	75.2
Player 12	7	78.2	27.6	11.05	75.9
Player 12	8	79.4	27.8	10.9	77.8
Player 13	1	72	23.6	11.85	70.5
Player 13	2	73.4	24.3	11.85	72.1
Player 13	3	74.2	24.8	11.6	72.2
Player 13	4	75.6	25.6	11.55	73.2
Player 13	5	75.2	26	11.4	74.2
Player 13	6	76	26.7	11.25	75.5
Player 13	7	78.8	27.5	10.95	77.1
Player 13	8	79.2	27.9	10.85	76
Player 14	1	71.2	23.9	11.9	71.1
Player 14	2	72.8	24.2	11.9	72.1
Player 14	3	73.2	25.2	11.6	72.2
Player 14	4	74.6	25.4	11.4	74.1
Player 14	5	76.4	26.2	11.4	73.6
Player 14	6	77.6	26.8	11.1	75.2
Player 14	7	78.2	27.3	11	77.1
Player 14	8	79.4	28.1	10.95	77.2
Player 15	1	71	23.7	11.85	69
Player 15	2	72.8	24.2	11.7	71.5
Player 15	3	73.8	25.2	11.75	73.1
Player 15	4	74.8	25.6	11.55	72
Player 15	5	75	26.3	11.25	73
Player 15	6	76.6	26.7	11.15	75.5
Player 15	7	78.8	27.4	11.05	77.1
Player 15	8	79	28.1	10.95	78.1
